# Supplementary material for: Development of a Scaffold from the Cob of Zea mays L. “Choclo” to Obtain an In Vitro Bone Tissue Model
Source: J Funct Biomater. 2026 Jun 1;17(6):267. doi: 10.3390/jfb17060267 (PMC13301072; doi:10.3390/jfb17060267)
Supplement: Supplementary file 1 [file jfb-17-00267-s001.zip]

Archive with 1 entries (1 files):
- jfb-4246451-supplementary.pdf
